# Supplementary material for: Effects of attachment-based compassion therapy (ABCT) on brain-derived neurotrophic factor and low-grade inflammation among fibromyalgia patients: A randomized controlled trial
Source: Sci Rep. 2019 Oct 30;9:15639. doi: 10.1038/s41598-019-52260-z (PMC6821772; doi:10.1038/s41598-019-52260-z)
Supplement: Supplementary file 1 — Dataset 1 [file 41598_2019_52260_MOESM1_ESM.zip]

Archive with 1 entries (1 files):
- BASE BIOMARKERS 21_05_19.sav
